# Supplementary material for: Survey of the Transcription Factor Responses of Mouse Lung Alveolar Macrophages to Pneumocystis murina
Source: Pathogens. 2021 May 8;10(5):569. doi: 10.3390/pathogens10050569 (PMC8151842; doi:10.3390/pathogens10050569)
Supplement: Supplementary file 1 [file pathogens-10-00569-s001.zip]

Archive with 1 entries (1 files):
- pathogens-1173519-supplementary.pdf
